# Supplementary material for: Bioinspired Pyrano[2,3-f]chromen-8-ones: Ring C-Opened Analogues of Calanolide A: Synthesis and Anti-HIV-1 Evaluation
Source: Biomimetics (Basel). 2024 Jan 11;9(1):44. doi: 10.3390/biomimetics9010044 (PMC10813249; doi:10.3390/biomimetics9010044)
Supplement: Supplementary file 1 [file biomimetics-09-00044-s001.zip]

Archive with 1 entries (1 files):
- biomimetics-2788759-supplementary-final.pdf
